# Supplementary material for: Genotyping blastoderms of avian eggs
Source: Ecol Evol. 2023 Dec 13;13(12):e10821. doi: 10.1002/ece3.10821 (PMC10719538; doi:10.1002/ece3.10821)
Supplement: Supplementary file 1 — Data S1. [file ECE3-13-e10821-s001.xlsx]

## Sheet: Sheet1
Year	Egg ID	Lab_ID	Type	Sperm count	Markers missing	Markers worked	Social Male ID known	Social Female ID known	Mismatches with social male	Mismatches with social female	Extra pair	Sex
2014	1	BT14_001	experimental	376	0	15	y	y	10	0	y	m
2014	9	BT14_002	experimental	56	0	15	y	y	0	0	n	m
2014	1	BT14_003	experimental	232	2	13	y	y	6	1	y	f
2014	9	BT14_004	experimental	200	1	14	y	y	0	0	n	m
2014	1	BT14_044	experimental	476	2	13	y	y	8	0	y	m
2014	2	BT14_006	control	584	2	13	y	y	8	0	y	m
2014	3	BT14_007	experimental	370	0	15	y	y	0	0	n	f
2014	5	BT14_008	experimental	158	0	15	y	y	0	0	n	f
2014	7	BT14_009	experimental	177	0	15	y	y	0	0	n	m
2014	9	BT14_010	experimental	229	0	15	y	y	0	0	n	f
2014	1	BT14_192	experimental	84	0	15	y	y	0	0	n	f
2014	9	BT14_193	experimental	114	0	15	y	y	0	0	n	m
2014	1	BT14_011	experimental	139	0	15	y	y	0	0	n	f
2014	9	BT14_012	experimental	116	0	15	y	y	0	0	n	m
2014	1	BT14_015	experimental	121	0	15	y	n	0	not applicable	n	m
2014	9	BT14_016	experimental	26	0	15	y	n	0	not applicable	n	f
2014	1	BT14_017	experimental	176	0	15	y	y	0	0	n	m
2014	9	BT14_018	experimental	345	0	15	y	y	0	0	n	f
2014	1	BT14_019	experimental	142	0	15	y	y	0	0	n	f
2014	9	BT14_020	experimental	126	0	15	y	y	0	0	n	f
2014	1	BT14_021	experimental	193	0	15	y	y	0	0	n	f
2014	9	BT14_022	experimental	60	0	15	y	y	0	0	n	m
2014	1	BT14_023	experimental	not applicable	0	15	n	y	7	0	not applicable	f
2014	2	BT14_024	control	26	0	15	n	y	0	0	n	f
2014	3	BT14_025	experimental	119	0	15	n	y	0	0	n	f
2014	5	BT14_026	experimental	115	0	15	n	y	0	0	n	f
2014	7	BT14_027	experimental	143	0	15	n	y	0	0	n	f
2014	9	BT14_028	experimental	41	0	15	n	y	0	0	n	f
2014	11	BT14_029	experimental	84	0	15	n	y	0	0	n	m
2014	13	BT14_030	experimental	123	0	15	n	y	0	0	n	f
2014	1	BT14_031	experimental	52	0	15	y	y	8	0	y	m
2014	9	BT14_032	experimental	57	0	15	y	y	0	0	n	m
2014	1	BT14_033	experimental	427	0	15	y	y	0	0	n	f
2014	9	BT14_034	experimental	275	2	13	y	y	0	0	n	m
2014	1	BT14_035	experimental	334	0	15	y	y	10	0	y	m
2014	9	BT14_036	experimental	76	0	15	y	y	0	0	n	f
2014	1	BT14_037	experimental	161	0	15	y	y	0	0	n	m
2014	2	BT14_038	control	106	1	14	y	y	0	0	n	f
2014	3	BT14_039	experimental	207	0	15	y	y	0	0	n	m
2014	5	BT14_040	experimental	205	0	15	y	y	0	0	n	f
2014	7	BT14_041	experimental	118	0	15	y	y	0	0	n	m
2014	9	BT14_042	experimental	234	0	15	y	y	0	0	n	m
2014	11	BT14_043	experimental	285	0	15	y	y	0	0	n	f
2014	1	BT14_005	experimental	140	0	15	y	y	0	0	n	m
2014	2	BT14_045	control	758	2	13	y	y	0	0	n	f
2014	3	BT14_046	experimental	539	0	15	y	y	0	0	n	f
2014	5	BT14_047	experimental	700	0	15	y	y	0	0	n	m
2014	7	BT14_048	experimental	831	0	15	y	y	0	0	n	f
2014	9	BT14_049	experimental	545	0	15	y	y	0	0	n	f
2014	1	BT14_050	experimental	96	0	15	y	y	9	0	n	f
2014	9	BT14_051	experimental	117	0	15	y	y	2	0	n	f
2014	1	BT14_052	experimental	141	0	15	y	y	0	0	n	m
2014	2	BT14_053	control	69	2	13	y	y	0	1	n	m
2014	3	BT14_054	experimental	103	0	15	y	y	0	0	n	m
2014	5	BT14_055	experimental	113	0	15	y	y	0	0	n	m
2014	7	BT14_056	experimental	117	0	15	y	y	0	0	n	m
2014	9	BT14_057	experimental	87	0	15	y	y	0	0	n	m
2014	1	BT14_058	experimental	132	0	15	y	y	0	0	n	f
2014	9	BT14_059	experimental	86	0	15	y	y	0	0	n	f
2014	1	BT14_060	experimental	116	0	15	y	y	0	0	n	m
2014	9	BT14_061	experimental	130	2	13	y	y	0	0	n	m
2014	1	BT14_062	experimental	173	0	15	y	y	0	0	n	m
2014	9	BT14_063	experimental	147	0	15	y	y	0	0	n	m
2014	1	BT14_064	experimental	323	0	15	y	y	0	0	n	f
2014	9	BT14_065	experimental	313	1	14	y	y	0	0	n	m
2014	1	BT14_066	experimental	302	0	15	y	y	0	0	y	m
2014	9	BT14_067	experimental	134	0	15	y	y	0	0	n	m
2014	unknown	BT14_068	broken egg	115	2	13	y	y	0	0	n	f
2014	unknown	BT14_126	abandoned	146	2	13	n	n	not applicable	not applicable	not applicable	f
2014	unknown	BT14_127	abandoned	126	2	13	n	n	not applicable	not applicable	not applicable	m
2014	unknown	BT14_128	abandoned	126	2	13	n	n	not applicable	not applicable	not applicable	m
2014	unknown	BT14_129	abandoned	112	2	13	n	n	not applicable	not applicable	not applicable	m
2014	unknown	BT14_130	abandoned	87	2	13	n	n	not applicable	not applicable	not applicable	m
2014	unknown	BT14_131	abandoned	107	3	12	n	n	not applicable	not applicable	not applicable	f
2014	unknown	BT14_132	abandoned	75	2	13	n	n	not applicable	not applicable	not applicable	f
2014	unknown	BT14_133	abandoned	72	2	13	n	n	not applicable	not applicable	not applicable	f
2014	unknown	BT14_134	abandoned	202	2	13	n	n	not applicable	not applicable	not applicable	m
2014	1	BT14_069	experimental	105	1	14	y	y	0	0	n	f
2014	9	BT14_070	experimental	90	0	15	y	y	0	0	n	m
2014	1	BT14_071	experimental	115	0	15	y	y	0	0	n	f
2014	9	BT14_072	experimental	245	0	15	y	y	0	0	n	m
2014	1	BT14_073	experimental	54	0	15	y	y	0	0	n	f
2014	9	BT14_074	experimental	210	0	15	y	y	0	0	n	f
2014	1	BT14_075	experimental	1016	0	15	y	y	1	0	n	f
2014	9	BT14_076	experimental	77	0	15	y	y	0	0	n	m
2014	1	BT14_077	experimental	266	1	14	y	y	8	0	y	f
2014	9	BT14_078	experimental	250	0	15	y	y	0	0	n	f
2014	1	BT14_079	experimental	91	0	15	y	y	0	0	n	m
2014	2	BT14_080	control	178	2	13	y	y	0	0	n	m
2014	3	BT14_081	experimental	128	0	15	y	y	0	0	n	f
2014	5	BT14_082	experimental	57	0	15	y	y	0	0	n	f
2014	7	BT14_083	experimental	126	0	15	y	y	0	0	n	m
2014	9	BT14_084	experimental	126	0	15	y	y	0	0	n	m
2014	11	BT14_085	experimental	48	0	15	y	y	0	0	n	f
2014	1	BT14_086	experimental	100	0	15	y	y	10	0	y	m
2014	9	BT14_087	experimental	73	0	15	y	y	0	0	n	f
2014	1	BT14_088	experimental	77	0	15	y	y	0	0	n	m
2014	2	BT14_089	control	78	2	13	y	y	0	0	n	f
2014	3	BT14_090	experimental	130	0	15	y	y	0	0	n	m
2014	5	BT14_091	experimental	96	0	15	y	y	0	0	n	f
2014	7	BT14_092	experimental	94	0	15	y	y	0	0	n	f
2014	1	BT14_093	experimental	174	2	13	y	y	8	2	y	f
2014	9	BT14_094	experimental	77	0	15	y	y	0	0	n	m
2014	unknown	BT14_135	abandoned	125	0	15	n	y	0	0	n	f
2014	unknown	BT14_136	abandoned	367	0	15	n	y	0	0	n	m
2014	unknown	BT14_137	abandoned	409	0	15	n	y	0	0	n	m
2014	unknown	BT14_138	abandoned	265	0	15	n	y	0	0	n	f
2014	unknown	BT14_139	abandoned	84	0	15	n	y	0	0	n	m
2014	unknown	BT14_140	abandoned	200	0	15	n	y	0	0	n	m
2014	unknown	BT14_141	abandoned	806	0	15	n	y	9	0	y	m
2014	unknown	BT14_142	abandoned	198	0	15	n	y	0	0	n	m
2014	unknown	BT14_143	abandoned	130	0	15	n	y	0	0	n	m
2014	unknown	BT14_144	abandoned	179	0	15	n	y	0	0	n	m
2014	unknown	BT14_145	abandoned	284	0	15	n	y	0	0	n	f
2014	1	BT14_095	experimental	792	0	15	y	y	11	0	y	m
2014	9	BT14_096	experimental	161	1	14	y	y	0	0	n	m
2014	1	BT14_097	experimental	209	0	15	y	y	0	0	n	f
2014	9	BT14_098	experimental	176	0	15	y	y	0	0	n	m
2014	1	BT14_099	experimental	66	0	15	y	y	0	0	n	f
2014	9	BT14_100	experimental	100	0	15	y	y	0	0	n	f
2014	1	BT14_101	experimental	206	0	15	y	y	0	0	n	f
2014	9	BT14_102	experimental	43	0	15	y	y	0	0	n	f
2014	1	BT14_103	experimental	89	0	15	y	y	8	0	y	f
2014	9	BT14_104	experimental	76	0	15	y	y	0	0	n	f
2014	1	BT14_105	experimental	163	0	15	y	y	9	0	y	m
2014	2	BT14_106	control	67	2	13	y	y	6	0	y	m
2014	3	BT14_107	experimental	140	0	15	y	y	0	0	n	m
2014	5	BT14_108	experimental	87	0	15	y	y	0	0	n	f
2014	7	BT14_109	experimental	156	0	15	y	y	0	0	n	m
2014	9	BT14_110	experimental	150	0	15	y	y	0	0	n	f
2014	11	BT14_111	experimental	128	0	15	y	y	0	0	n	m
2014	1	BT14_112	experimental	92	0	15	y	y	0	0	n	m
2014	2	BT14_113	control	90	2	13	y	y	0	0	n	f
2014	3	BT14_114	experimental	120	0	15	y	y	0	0	n	f
2014	5	BT14_115	experimental	32	0	15	y	y	0	0	n	m
2014	7	BT14_116	experimental	18	0	15	y	y	0	1	n	f
2014	9	BT14_117	experimental	190	0	15	y	y	0	0	n	f
2014	11	BT14_118	experimental	142	0	15	y	y	0	0	n	f
2014	13	BT14_119	experimental	55	0	15	y	y	0	0	n	m
2014	unknown	BT14_146	abandoned	71	0	15	y	y	0	0	n	f
2014	unknown	BT14_147	abandoned	172	0	15	y	y	0	0	n	m
2014	unknown	BT14_148	abandoned	122	0	15	y	y	0	0	n	f
2014	unknown	BT14_149	abandoned	178	0	15	y	y	8	0	n	m
2014	unknown	BT14_150	abandoned	85	0	15	y	y	10	0	n	m
2014	unknown	BT14_151	abandoned	234	0	15	y	y	0	0	n	m
2014	unknown	BT14_152	abandoned	61	0	15	y	y	0	0	n	m
2014	unknown	BT14_153	abandoned	161	0	15	y	y	0	0	n	m
2014	unknown	BT14_154	abandoned	129	0	15	y	y	0	0	n	m
2014	unknown	BT14_155	abandoned	116	0	15	y	y	10	0	n	m
2014	unknown	BT14_156	abandoned	115	0	15	y	y	0	0	n	m
2014	unknown	BT14_157	abandoned	115	0	15	y	y	0	0	n	f
2014	1	BT14_120	experimental	121	0	15	y	y	8	0	y	f
2014	2	BT14_121	control	378	2	13	y	y	8	0	y	m
2014	3	BT14_122	experimental	378	0	15	y	y	10	0	y	f
2014	5	BT14_123	experimental	161	0	15	y	y	7	0	y	f
2014	7	BT14_124	experimental	168	0	15	y	y	9	0	y	m
2014	9	BT14_125	experimental	176	0	15	y	y	0	0	n	f
2014	unknown	BT14_185	broken egg	not applicable	0	15	y	y	11	0	y	f
2015	1	BT15_1298	abandoned	63	0	15	n	y	not applicable	0	n	m
2015	2	BT15_1299	abandoned	119	0	15	n	y	not applicable	1	n	f
2015	3	BT15_1300	abandoned	not applicable	0	15	n	y	not applicable	0	n	f
2015	4	BT15_1301	abandoned	not applicable	0	15	n	y	not applicable	0	n	m
2015	5	BT15_1302	abandoned	not applicable	0	15	n	y	not applicable	0	n	m
2015	6	BT15_1303	abandoned	not applicable	0	15	n	y	not applicable	0	n	f
2015	1	BT15_1291	abandoned	115	0	15	y	y	0	0	n	m
2015	2	BT15_1292	abandoned	313	0	15	y	y	0	0	n	f
2015	3	BT15_1293	abandoned	142	0	15	y	y	0	0	n	m
2015	4	BT15_1294	abandoned	110	0	15	y	y	0	0	n	f
2015	5	BT15_1295	abandoned	238	0	15	y	y	0	0	n	f
2015	6	BT15_1296	abandoned	201	0	15	y	y	0	0	n	m
2015	7	BT15_1297	abandoned	115	0	15	y	y	0	0	n	f
2015	1	BT15_1289	broken egg	not applicable	0	15	y	y	0	0	n	m
2015	2	BT15_1290	abandoned	not applicable	0	15	y	y	0	0	n	f
2016	1	BT16_354	abandoned	343	0	15	y	y	1	0	n	f
2016	2	BT16_355	abandoned	129	0	15	y	y	3	3	n	f
2016	3	BT16_356	abandoned	283	6	9	y	y	3	2	n	not applicable
2016	4	BT16_357	abandoned	435	10	5	y	y	1	3	n	not applicable
2016	1	BT16_367	abandoned	24	0	15	y	n	0	not applicable	not applicable	f
2016	2	BT16_368	abandoned	67	0	15	y	n	0	not applicable	not applicable	m
2016	3	BT16_369	abandoned	21	15	0	y	n	0	not applicable	not applicable	not applicable
2016	4	BT16_370	abandoned	66	9	6	y	n	2	not applicable	not applicable	m
2016	5	BT16_371	abandoned	84	15	0	y	n	0	not applicable	not applicable	not applicable
2016	6	BT16_372	abandoned	53	0	15	y	n	0	not applicable	not applicable	m
2016	7	BT16_373	abandoned	127	0	15	y	n	0	not applicable	not applicable	f
2016	8	BT16_374	abandoned	62	0	15	y	n	0	not applicable	not applicable	m
2016	1	BT16_376	abandoned	350	0	15	y	y	0	0	n	f
2016	2	BT16_377	abandoned	393	0	15	y	y	0	0	n	f
2016	3	BT16_378	abandoned	212	0	15	y	y	0	0	n	m
2016	4	BT16_379	abandoned	413	0	15	y	y	0	0	n	m
2016	5	BT16_380	abandoned	250	0	15	y	y	0	0	n	f
2016	6	BT16_381	abandoned	428	0	15	y	y	0	0	n	f
2016	7	BT16_382	abandoned	161	0	15	y	y	0	0	n	m
2016	1	BT16_358	abandoned	50	11	4	y	n	3	not applicable	not applicable	not applicable
2016	2	BT16_359	abandoned	62	4	11	y	n	1	not applicable	not applicable	m
2016	3	BT16_360	abandoned	110	11	4	y	n	2	not applicable	not applicable	not applicable
2016	4	BT16_361	abandoned	94	9	6	y	n	0	not applicable	not applicable	not applicable
2016	5	BT16_362	abandoned	107	10	5	y	n	2	not applicable	not applicable	not applicable
2016	1	BT16_363	abandoned	84	0	15	n	n	not applicable	not applicable	not applicable	m
2016	2	BT16_364	abandoned	47	0	15	n	n	not applicable	not applicable	not applicable	f
2016	3	BT16_365	abandoned	23	0	15	n	n	not applicable	not applicable	not applicable	f
2016	4	BT16_366	abandoned	40	0	15	n	n	not applicable	not applicable	not applicable	f
2016	1	BT16_387	abandoned	771	0	15	y	y	9	1	not applicable	m
2016	2	BT16_388	abandoned	413	0	15	y	y	11	0	not applicable	f
2016	1	BT16_389	abandoned	65	1	14	n	n	not applicable	not applicable	not applicable	m
2016	2	BT16_390	abandoned	96	1	14	n	n	not applicable	not applicable	not applicable	f
2016	3	BT16_391	abandoned	81	0	15	n	n	not applicable	not applicable	not applicable	f
2016	4	BT16_392	abandoned	4	2	13	n	n	not applicable	not applicable	not applicable	f
2016	2	BT16_384	abandoned	231	0	15	y	y	0	0	n	f
2016	3	BT16_385	abandoned	126	0	15	y	y	0	0	n	m
2016	4	BT16_386	abandoned	90	0	15	y	y	0	0	n	f
2017	1	BT17_1146	abandoned	217	0	15	y	y	0	0	n	m
2017	2	BT17_1147	abandoned	256	0	15	y	y	0	0	n	m
2017	3	BT17_1148	abandoned	326	0	15	y	y	0	0	n	m
2017	unknown	BT17_1161	broken egg	201	0	15	n	n	not applicable	not applicable	not applicable	m
2017	2	BT17_1162	abandoned	196	0	15	y	y	0	0	n	f
2017	3	BT17_1163	abandoned	295	0	15	y	y	0	0	n	m
2017	4	BT17_1164	abandoned	393	1	14	y	y	0	2	n	m
2017	5	BT17_1165	abandoned	449	8	7	y	y	0	1	n	m
2017	6	BT17_1166	abandoned	329	0	15	y	y	0	0	n	m
2017	1	BT17_1189	abandoned	97	4	11	y	y	2	3	n	f
2017	2	BT17_1190	abandoned	107	4	11	y	y	5	1	not applicable	m
2017	3	BT17_1191	abandoned	65	0	15	y	y	0	0	n	m
2017	4	BT17_1192	abandoned	72	0	15	y	y	0	0	n	m
2017	5	BT17_1193	abandoned	151	0	15	y	y	0	0	n	f
2017	6	BT17_1194	abandoned	103	0	15	y	y	0	0	n	m
2017	1	BT17_1212	abandoned	172	0	15	y	y	0	0	n	f
2017	2	BT17_1213	abandoned	85	0	15	y	y	9	0	n	f
2017	3	BT17_1214	abandoned	133	4	11	y	y	1	0	n	f
2017	4	BT17_1215	abandoned	273	0	15	y	y	0	0	n	m
2017	5	BT17_1216	abandoned	121	2	13	y	y	6	0	y	f
2017	1	BT17_1296	broken egg	80	0	15	y	y	1	2	n	f
2017	1	BT17_1387	abandoned	not applicable	0	15	y	n	0	0	n	f
2017	2	BT17_1388	abandoned	not applicable	0	15	y	n	0	0	n	f
2017	3	BT17_1389	abandoned	not applicable	0	15	y	n	0	0	n	f
2017	4	BT17_1390	abandoned	not applicable	0	15	y	n	0	0	n	f
2017	5	BT17_1391	abandoned	not applicable	0	15	y	n	0	0	n	m
2017	6	BT17_1392	abandoned	not applicable	0	15	y	n	0	0	n	m
2017	7	BT17_1393	abandoned	not applicable	0	15	y	n	0	0	n	f
2017	8	BT17_1394	abandoned	not applicable	0	15	y	n	0	0	n	f
2017	9	BT17_1395	abandoned	not applicable	0	15	y	n	0	0	n	f
2017	10	BT17_1396	abandoned	not applicable	0	15	y	n	9	0	y	m
2017	1	BT17_1431	abandoned	not applicable	0	15	y	n	0	not applicable	n	m
2017	2	BT17_1432	abandoned	not applicable	0	15	y	n	0	not applicable	n	f
2017	3	BT17_1433	abandoned	not applicable	0	15	y	n	0	not applicable	n	f
2017	1	BT17_1484	abandoned	84	15	0	y	y	not applicable	not applicable	not applicable	not applicable
2017	2	BT17_1485	abandoned	161	6	9	y	y	4	1	n	m
2017	3	BT17_1486	abandoned	83	6	9	y	y	5	4	n	not applicable
2017	4	BT17_1487	abandoned	106	0	15	y	y	6	0	y	f
2017	1	BT17_1548	abandoned	151	0	15	y	y	0	0	n	f
2017	2	BT17_1549	abandoned	216	0	15	y	y	0	0	n	f
2017	3	BT17_1550	abandoned	20	0	15	y	y	0	0	n	m
2017	4	BT17_1551	abandoned	109	0	15	y	y	0	0	n	m
2017	5	BT17_1552	abandoned	55	0	15	y	y	0	0	n	m
2017	6	BT17_1553	abandoned	86	0	15	y	y	0	0	n	f
2017	2	BT17_1571	abandoned	130	0	15	y	y	0	0	n	f
2017	3	BT17_1572	abandoned	103	0	15	y	y	0	0	n	f
2017	4	BT17_1573	abandoned	not applicable	0	15	y	y	0	0	n	m
2017	5	BT17_1574	abandoned	353	0	15	y	y	0	0	n	m
2017	6	BT17_1575	abandoned	322	0	15	y	y	0	0	n	f
2017	7	BT17_1576	abandoned	115	0	15	y	y	0	0	n	f
2017	8	BT17_1577	abandoned	143	0	15	y	y	0	0	n	f
2017	9	BT17_1578	abandoned	not applicable	0	15	y	y	0	0	n	f
2017	1	BT17_1583	broken egg	129	0	15	y	y	0	0	n	m
2017	2	BT17_1584	abandoned	not applicable	0	15	y	y	0	0	n	f
2017	3	BT17_1585	abandoned	32	0	15	y	y	0	0	n	f
2017	4	BT17_1586	abandoned	13	0	15	y	y	0	0	n	m
2017	5	BT17_1587	abandoned	187	0	15	y	y	0	0	n	m
2017	6	BT17_1588	abandoned	13	0	15	y	y	12	0	y	m
2017	7	BT17_1589	abandoned	53	0	15	y	y	13	0	y	f
2017	8	BT17_1590	abandoned	84	0	15	y	y	0	0	n	f
2017	9	BT17_1591	abandoned	99	0	15	y	y	0	0	n	m
2017	10	BT17_1592	abandoned	44	0	15	y	y	0	0	n	f
2017	1	BT17_1599	abandoned	181	0	15	y	y	0	0	n	f
2017	2	BT17_1600	abandoned	232	0	15	y	y	0	0	n	m
2017	3	BT17_1601	abandoned	217	0	15	y	y	0	0	n	m
2018	1	BT18_0346	abandoned	226	0	15	y	y	0	0	n	f
2018	1	BT18_0347	abandoned	172	0	15	y	y	0	0	n	m
2018	2	BT18_0348	abandoned	222	0	15	y	y	0	0	n	m
2018	3	BT18_0349	abandoned	279	0	15	y	y	0	0	n	m
2018	4	BT18_0350	abandoned	429	0	15	y	y	0	0	n	m
2018	5	BT18_0351	abandoned	356	0	15	y	y	0	0	n	m
2018	1	BT18_0356	abandoned	45	0	15	y	y	0	0	n	m
2018	2	BT18_0357	abandoned	117	0	15	y	y	0	0	n	m
2018	3	BT18_0358	abandoned	97	0	15	y	y	0	0	n	f
2018	4	BT18_0359	abandoned	239	0	15	y	y	0	0	n	f
2018	5	BT18_0360	abandoned	113	0	15	y	y	0	0	n	f
2018	6	BT18_0361	abandoned	160	0	15	y	y	0	0	n	f
2018	7	BT18_0362	abandoned	85	0	15	y	y	0	0	n	m
2018	8	BT18_0363	abandoned	120	0	15	y	y	0	0	n	m
2018	1	BT18_0352	abandoned	61	0	15	y	y	1	0	n	f
2018	2	BT18_0353	abandoned	117	0	15	y	y	0	0	n	f
2018	3	BT18_0354	abandoned	194	0	15	y	y	0	0	n	f
2018	4	BT18_0355	abandoned	220	0	15	y	y	0	0	n	f
2018	1	BT18_0364	abandoned	108	0	15	y	y	0	0	n	m
2018	10	BT18_0365	abandoned	53	0	15	y	y	0	0	n	f
2018	11	BT18_0366	abandoned	38	0	15	y	y	1	0	n	m
2018	12	BT18_0367	abandoned	127	0	15	y	y	0	0	n	m
2018	2	BT18_0368	abandoned	61	0	15	y	y	0	0	n	f
2018	3	BT18_0369	abandoned	51	0	15	y	y	0	0	n	f
2018	4	BT18_0370	abandoned	86	0	15	y	y	0	0	n	f
2018	5	BT18_0371	abandoned	82	0	15	y	y	0	0	n	m
2018	6	BT18_0372	abandoned	95	0	15	y	y	0	0	n	f
2018	7	BT18_0373	abandoned	81	0	15	y	y	0	0	n	m
2018	8	BT18_0374	abandoned	98	1	14	y	y	0	0	n	not applicable
2018	9	BT18_0375	abandoned	65	0	15	y	y	0	1	n	m
2018	1	BT18_0335	abandoned	19	0	15	y	y	0	0	n	f
2018	2	BT18_0336	abandoned	42	0	15	y	y	0	0	n	f
2018	3	BT18_0337	abandoned	75	0	15	y	y	0	0	n	m
2018	1	BT18_0384	abandoned	289	0	15	n	n	not applicable	not applicable	not applicable	f
2018	2	BT18_0385	abandoned	105	0	15	n	n	not applicable	not applicable	not applicable	f
2018	3	BT18_0386	abandoned	198	0	15	n	n	not applicable	not applicable	not applicable	m
2018	4	BT18_0387	abandoned	not applicable	0	15	n	n	not applicable	not applicable	not applicable	not applicable
2018	1	BT18_0376	abandoned	not applicable	0	15	y	y	0	0	n	m
2018	2	BT18_0377	abandoned	not applicable	0	15	y	y	0	0	n	m
2018	3	BT18_0378	abandoned	not applicable	0	15	y	y	0	0	n	f
2018	4	BT18_0379	abandoned	not applicable	0	15	y	y	0	0	n	m
2018	5	BT18_0380	abandoned	not applicable	0	15	y	y	0	0	n	m
2018	6	BT18_0381	abandoned	not applicable	0	15	y	y	0	0	n	m
2018	7	BT18_0382	abandoned	not applicable	0	15	y	y	0	0	n	f
2018	8	BT18_0383	abandoned	not applicable	0	15	y	y	0	0	n	m
2018	1	BT18_0339	abandoned	209	0	15	y	y	0	0	n	m
2018	1.2	BT18_0340	abandoned	140	0	15	y	y	0	0	n	f
2018	2	BT18_0341	abandoned	211	0	15	y	y	7	1	y	f
2018	3	BT18_0342	abandoned	312	0	15	y	y	0	0	n	m
2018	4	BT18_0343	abandoned	173	0	15	y	y	4	0	y	m
2018	5	BT18_0344	abandoned	175	0	15	y	y	0	0	n	f
2018	6	BT18_0345	abandoned	not applicable	0	15	y	y	0	0	n	f
2018	1	BT18_0388	unhatched	not applicable	0	15	y	y	0	0	n	m
2018	2	BT18_0389	unhatched	not applicable	5	10	y	y	3	5	not applicable	m
2018	3	BT18_0390	unhatched	not applicable	0	15	y	y	0	0	n	f
2018	4	BT18_0391	unhatched	not applicable	4	11	y	y	0	0	n	not applicable
2018	5	BT18_0392	unhatched	not applicable	0	15	y	y	0	0	n	f
2018	1	BT18_0393	unhatched	not applicable	0	15	n	y	0	0	not applicable	m
2018	1	BT18_0394	unhatched	not applicable	8	7	y	y	0	0	not applicable	m
2018	1	BT18_0395	unhatched	not applicable	0	15	y	y	1	0	n	m
2018	2	BT18_0396	unhatched	not applicable	0	15	y	y	0	0	n	m
2018	1	BT18_0397	unhatched	not applicable	4	11	y	y	7	1	not applicable	m
2019	1	BT19_1160	experimental	51	0	15	y	y	8	0	y	m
2019	5	BT19_1161	experimental	68	0	15	y	y	0	0	n	m
2019	1	BT19_1163	experimental	not counted	0	15	y	y	0	0	n	m
2019	5	BT19_1164	experimental	not counted	0	15	y	y	0	0	n	m
2019	1	BT19_1165	experimental	not counted	0	15	y	y	10	0	y	f
2019	5	BT19_1166	experimental	not counted	0	15	y	y	0	0	n	f
2019	1	BT19_1167	experimental	10	0	15	y	y	0	0	n	f
2019	5	BT19_1168	experimental	104	0	15	y	y	0	0	n	f
2019	2	BT19_1169	abandoned	not counted	0	15	y	y	0	0	n	f
2019	3	BT19_1170	abandoned	not counted	0	15	y	y	0	0	n	f
2019	4	BT19_1171	abandoned	not counted	0	15	y	y	0	0	n	f
2019	1	BT19_1174	experimental	not counted	0	15	y	y	11	0	y	m
2019	5	BT19_1175	experimental	not counted	0	15	y	y	0	0	n	m
2019	1	BT19_1176	experimental	not counted	0	15	y	y	8	0	y	f
2019	5	BT19_1177	experimental	not counted	0	15	y	y	0	0	n	m
2019	1	BT19_1178	experimental	not counted	0	15	y	y	0	0	n	m
2019	5	BT19_1179	experimental	not counted	0	15	y	y	1	0	n	f
2019	1	BT19_1180	experimental	not counted	0	15	y	y	0	0	n	m
2019	5	BT19_1181	experimental	not counted	0	15	y	y	0	0	n	f
2019	1	BT19_1182	experimental	not counted	0	15	y	y	0	0	n	m
2019	5	BT19_1183	experimental	not counted	0	15	y	y	0	0	n	m
2019	1	BT19_1185	experimental	64	0	15	y	y	7	0	y	m
2019	5	BT19_1186	experimental	118	0	15	y	y	0	0	n	f
2019	1	BT19_1187	experimental	not counted	0	15	y	y	9	1	y	f
2019	5	BT19_1188	experimental	not counted	0	15	y	y	9	0	y	f
2019	1	BT19_1193	experimental	not counted	0	15	y	y	0	0	n	f
2019	5	BT19_1194	experimental	not counted	0	15	y	y	0	0	n	m
2019	1	BT19_1195	experimental	not counted	0	15	y	y	0	0	n	f
2019	5	BT19_1196	experimental	not counted	0	15	y	y	0	0	n	m
2019	1	BT19_1197	experimental	not counted	0	15	y	y	0	0	n	m
2019	5	BT19_1198	experimental	not counted	0	15	y	y	0	0	n	f
2019	2,3 or 4	BT19_1860	broken egg	not counted	0	15	y	y	10	0	y	f
2019	1	BT19_1199	experimental	229	0	15	y	y	0	0	n	m
2019	5	BT19_1200	experimental	156	0	15	y	y	0	0	n	f
2019	1	BT19_1202	experimental	not counted	0	15	y	y	10	0	y	m
2019	5	BT19_1203	experimental	not counted	0	15	y	y	0	0	n	m
2019	1	BT19_1204	experimental	136	0	15	y	y	8	0	y	f
2019	5	BT19_1205	experimental	101	0	15	y	y	0	0	n	f
2019	1	BT19_1207	experimental	not counted	0	15	y	y	0	0	n	m
2019	5	BT19_1208	experimental	not counted	0	15	y	y	0	0	n	f
2019	1	BT19_1209	experimental	249	0	15	y	y	9	0	y	m
2019	5	BT19_1210	experimental	131	0	15	y	y	0	0	n	m
2019	1	BT19_1211	experimental	not counted	0	15	y	y	10	0	y	f
2019	1	BT19_1212	experimental	not counted	0	15	y	y	0	0	n	m
2019	5	BT19_1213	experimental	not counted	0	15	y	y	1	0	n	f
2019	1	BT19_1214	experimental	312	0	15	y	y	0	0	n	m
2019	5	BT19_1215	experimental	296	0	15	y	y	0	0	n	m
2019	1	BT19_1217	experimental	not counted	0	15	y	y	9	0	y	m
2019	1	BT19_1223	experimental	53	0	15	y	y	0	0	n	m
2019	5	BT19_1224	experimental	63	0	15	y	y	0	0	n	f
2019	1	BT19_1225	experimental	not counted	0	15	y	y	10	0	y	m
2019	5	BT19_1226	experimental	not counted	0	15	y	y	1	0	n	m
2019	1	BT19_1227	experimental	not counted	0	15	y	y	10	0	y	m
2019	1	BT19_1229	experimental	not counted	0	15	y	y	7	0	y	m
2019	5	BT19_1230	experimental	not counted	0	15	y	y	0	0	n	f
2019	1	BT19_1232	experimental	not counted	0	15	y	y	0	0	n	m
2019	2	BT19_1234	abandoned	not counted	0	15	y	y	0	0	n	f
2019	3	BT19_1235	abandoned	not counted	0	15	y	y	0	0	n	f
2019	4	BT19_1236	abandoned	not counted	0	15	y	y	0	2	n	f
2019	5	BT19_1233	experimental	not counted	0	15	y	y	0	0	n	m
2019	1	BT19_1237	experimental	not counted	0	15	y	y	8	0	y	m
2019	5	BT19_1238	experimental	not counted	0	15	y	y	9	0	y	m
2019	1	BT19_1241	experimental	304	0	15	y	y	7	0	y	m
2019	5	BT19_1242	experimental	211	0	15	y	y	6	1	y	f
2019	1	BT19_1252	experimental	not counted	0	15	y	y	9	0	y	f
2019	5	BT19_1253	experimental	not counted	0	15	y	y	0	0	n	f
2019	1	BT19_1254	experimental	163	0	15	y	y	7	0	y	m
2019	5	BT19_1255	experimental	36	0	15	y	y	0	0	n	f
2019	1	BT19_1257	experimental	133	0	15	y	y	8	0	y	f
2019	5	BT19_1258	experimental	48	0	15	y	y	0	1	n	m
2019	1	BT19_1265	experimental	not counted	0	15	y	y	0	0	n	m
2019	5	BT19_1266	experimental	not counted	0	15	y	y	8	0	y	f
2019	1	BT19_1268	experimental	133	0	15	y	y	8	0	y	f
2019	5	BT19_1269	experimental	152	0	15	y	y	0	0	n	f
2019	1	BT19_1271	experimental	not counted	0	15	y	y	10	0	y	m
2019	5	BT19_1272	experimental	not counted	0	15	y	y	0	0	n	f
2019	1	BT19_1275	experimental	not counted	0	15	y	y	0	0	n	m
2019	5	BT19_1276	experimental	not counted	0	15	y	y	0	0	n	m
2019	1	BT19_1279	experimental	110	0	15	y	y	10	0	y	f
2019	5	BT19_1280	experimental	63	0	15	y	y	0	0	n	m
2019	1	BT19_1283	experimental	634	0	15	y	y	0	0	n	m
2019	5	BT19_1284	experimental	172	0	15	y	y	0	0	n	f
2019	1	BT19_1295	experimental	not counted	0	15	y	y	0	0	n	f
2019	5	BT19_1296	experimental	not counted	0	15	y	y	0	0	n	m
2019	1	BT19_1299	experimental	not counted	0	15	y	y	0	0	n	m
2019	5	BT19_1300	experimental	not counted	0	15	y	y	0	0	n	f
2019	1	BT19_1308	experimental	121	0	15	y	y	0	0	n	f
2019	5	BT19_1309	experimental	333	0	15	y	y	0	0	n	f
2019	1	BT19_1312	experimental	not counted	0	15	y	y	8	0	y	f
2019	5	BT19_1313	experimental	not counted	0	15	y	y	0	0	n	m
2019	1	BT19_1317	experimental	not counted	0	15	y	y	0	1	n	m
2019	5	BT19_1318	experimental	not counted	0	15	y	y	0	0	n	f
2019	1	BT19_1319	experimental	26	0	15	y	y	10	0	y	f
2019	5	BT19_1320	experimental	137	0	15	y	y	0	0	n	m
2019	1	BT19_1322	experimental	not counted	1	14	y	y	1	0	n	f
2019	5	BT19_1323	experimental	not counted	0	15	y	y	0	0	n	f
2019	1	BT19_1324	experimental	165	0	15	y	y	0	0	n	f
2019	5	BT19_1325	experimental	208	0	15	y	y	0	0	n	m
2019	1	BT19_1326	experimental	76	0	15	y	y	12	0	y	m
2019	5	BT19_1327	experimental	176	0	15	y	y	1	0	n	f
2019	1	BT19_1328	experimental	214	0	15	y	y	13	0	y	f
2019	5	BT19_1329	experimental	143	0	15	y	y	1	0	n	m
2019	1	BT19_1331	experimental	284	0	15	y	y	9	0	y	m
2019	5	BT19_1332	experimental	159	0	15	y	y	0	0	n	f
2019	1	BT19_1333	experimental	not counted	0	15	y	y	0	0	n	f
2019	5	BT19_1334	experimental	not counted	0	15	y	y	0	0	n	f
2019	1	BT19_1336	experimental	not counted	0	15	y	y	8	0	y	f
2019	5	BT19_1337	experimental	not counted	0	15	y	y	0	0	n	f
2019	1	BT19_1338	experimental	not counted	0	15	y	y	7	0	y	f
2019	5	BT19_1339	experimental	not counted	0	15	y	y	0	0	n	m
2019	1	BT19_1340	experimental	88	0	15	y	y	0	0	n	m
2019	5	BT19_1341	experimental	157	0	15	y	y	10	2	y	f
2019	1	BT19_1346	experimental	not counted	0	15	y	y	11	0	y	f
2019	5	BT19_1347	broken egg	2	0	15	y	y	not applicable	0	not applicable	f
2019	1	BT19_1350	experimental	not counted	0	15	y	y	0	0	n	m
2019	5	BT19_1351	experimental	not counted	0	15	y	y	0	0	n	f
2019	1	BT19_1352	experimental	not counted	0	15	y	y	0	0	n	f
2019	5	BT19_1353	experimental	not counted	0	15	y	y	9	0	y	f
2019	1	BT19_1354	experimental	47	0	15	y	y	0	0	n	f
2019	5	BT19_1355	experimental	157	0	15	y	y	0	0	n	f
2019	1	BT19_1356	experimental	not counted	0	15	n	y	not applicable	0	not applicable	f
2019	5	BT19_1357	experimental	not counted	0	15	n	y	not applicable	0	not applicable	m
2019	1	BT19_1363	experimental	545	0	15	y	y	0	0	n	f
2019	5	BT19_1364	experimental	202	0	15	y	y	0	0	n	f
2019	1	BT19_1365	experimental	not counted	0	15	y	y	0	0	n	m
2019	5	BT19_1366	experimental	not counted	0	15	y	y	0	0	n	f
2019	1	BT19_1381	experimental	not counted	0	15	y	y	0	0	n	f
2019	5	BT19_1382	experimental	not counted	0	15	y	y	0	0	n	m
2019	1	BT19_1384	experimental	2724	0	15	y	y	0	0	n	f
2019	5	BT19_1385	experimental	530	0	15	y	y	0	0	n	f
2019	1	BT19_1389	experimental	not counted	0	15	y	y	9	0	y	m
2019	5	BT19_1390	experimental	not counted	0	15	y	y	0	0	n	f
2019	1	BT19_1391	experimental	not counted	0	15	y	y	0	0	n	m
2019	5	BT19_1392	experimental	not counted	0	15	y	y	0	0	n	m
2019	1	BT19_1393	experimental	not counted	0	15	y	n	0	not applicable	n	f
2019	5	BT19_1394	experimental	not counted	0	15	y	n	0	not applicable	n	m
2019	1	BT19_1404	experimental	104	0	15	y	y	0	0	n	f
2019	5	BT19_1405	experimental	53	0	15	y	y	0	0	n	f
2019	1	BT19_1407	experimental	not counted	0	15	y	y	9	0	y	f
2019	5	BT19_1408	experimental	not counted	0	15	y	y	0	0	n	m
2019	1	BT19_1409	experimental	not counted	0	15	y	y	0	0	n	m
2019	5	BT19_1410	experimental	not counted	0	15	y	y	0	0	n	m
2019	1	BT19_1413	experimental	186	0	15	y	y	0	0	n	f
2019	5	BT19_1414	experimental	193	0	15	y	y	0	0	n	f
2019	1	BT19_1415	experimental	not counted	0	15	y	y	0	1	n	f
2019	5	BT19_1416	experimental	not counted	0	15	y	y	0	0	n	f
2019	1	BT19_1417	experimental	not counted	0	15	y	y	0	0	n	f
2019	5	BT19_1418	experimental	not counted	0	15	y	y	0	0	n	f
2019	1	BT19_1422	experimental	129	0	15	y	y	0	0	n	m
2019	5	BT19_1423	experimental	182	0	15	y	y	0	0	n	m
2019	1	BT19_1425	experimental	144	0	15	y	y	11	0	y	f
2019	5	BT19_1426	experimental	184	0	15	y	y	1	0	n	f
2019	1	BT19_1427	experimental	not counted	0	15	y	y	0	0	n	m
2019	5	BT19_1428	experimental	not counted	0	15	y	y	0	0	n	m
2019	1	BT19_1429	experimental	not counted	0	15	y	y	9	0	y	f
2019	5	BT19_1430	experimental	not counted	0	15	y	y	0	0	n	m
2019	1	BT19_1431	experimental	not counted	0	15	y	y	0	0	n	m
2019	5	BT19_1432	experimental	not counted	0	15	y	y	0	0	n	m
2019	1	BT19_1439	experimental	858	0	15	y	y	0	0	n	f
2019	5	BT19_1440	experimental	176	0	15	y	y	0	0	n	m
2019	1	BT19_1442	experimental	not counted	0	15	n	y	not applicable	0	not applicable	f
2019	5	BT19_1443	experimental	not counted	0	15	n	y	not applicable	0	not applicable	f
2019	1	BT19_1453	experimental	181	0	15	y	y	0	0	n	f
2019	5	BT19_1454	experimental	56	0	15	y	y	0	0	n	f
2019	1	BT19_1456	experimental	not counted	0	15	y	y	0	0	n	f
2019	5	BT19_1457	experimental	not counted	0	15	y	y	0	0	n	m
2019	5	BT19_1459	experimental	not counted	0	15	y	y	0	0	n	f
2019	1	BT19_1460	experimental	56	0	15	y	y	0	0	n	f
2019	5	BT19_1461	experimental	67	0	15	y	y	0	0	n	m
2019	1	BT19_1462	experimental	not counted	0	15	y	n	8	0	y	m
2019	5	BT19_1463	experimental	not counted	0	15	y	n	0	0	n	f
2019	1	BT19_1466	experimental	not counted	0	15	n	y	not applicable	0	not applicable	f
2019	5	BT19_1467	experimental	not counted	0	15	n	y	not applicable	0	not applicable	f
2019	1	BT19_1469	experimental	70	0	15	y	y	0	0	n	m
2019	5	BT19_1470	experimental	150	0	15	y	y	0	0	n	m
2019	1	BT19_1471	experimental	189	0	15	y	y	0	0	n	f
2019	5	BT19_1472	experimental	414	0	15	y	y	0	0	n	m
2019	1	BT19_1473	experimental	not counted	0	15	y	y	9	0	y	f
2019	5	BT19_1474	experimental	not counted	0	15	y	y	9	0	y	m
2019	1	BT19_1475	experimental	340	0	15	y	y	10	0	y	f
2019	5	BT19_1476	experimental	429	0	15	y	y	8	0	y	f
2019	1	BT19_1483	experimental	not counted	0	15	n	n	not applicable	not applicable	not applicable	f
2019	5	BT19_1484	experimental	not counted	0	15	n	n	not applicable	not applicable	not applicable	m
2019	1	BT19_1491	experimental	not counted	0	15	n	n	not applicable	not applicable	not applicable	f
2019	5	BT19_1492	experimental	not counted	0	15	n	n	not applicable	not applicable	not applicable	f
2019	1	BT19_1494	experimental	not counted	0	15	y	y	0	0	n	f
2019	5	BT19_1495	experimental	not counted	0	15	y	y	0	0	n	f
2019	1	BT19_1497	experimental	not counted	0	15	y	y	0	0	n	m
2019	5	BT19_1498	experimental	not counted	0	15	y	y	0	0	n	m
2019	5	BT19_1508	experimental	72	0	15	y	y	0	1	n	m
2019	1	BT19_1515	experimental	not counted	0	15	y	y	0	0	n	m
2019	2	BT19_1517	experimental	not counted	0	15	y	y	0	0	n	f
2019	3	BT19_1518	experimental	not counted	0	15	y	y	9	0	y	f
2019	4	BT19_1519	experimental	not counted	1	14	y	y	0	0	n	f
2019	5	BT19_1516	broken egg	not counted	0	15	y	y	0	0	n	m
2019	1	BT19_1520	experimental	325	0	15	y	y	0	1	n	f
2019	5	BT19_1521	experimental	115	0	15	y	y	0	1	n	m
2019	1	BT19_1522	experimental	not counted	0	15	y	y	0	1	n	f
2019	5	BT19_1523	experimental	not counted	0	15	y	y	0	0	n	f
2019	1	BT19_1537	experimental	not counted	0	15	y	y	6	1	y	f
2019	5	BT19_1538	experimental	not counted	0	15	y	y	0	0	n	f
2019	1	BT19_1540	experimental	not counted	0	15	y	y	0	0	n	m
2019	5	BT19_1541	experimental	not counted	0	15	y	y	0	0	n	f
2019	1	BT19_1542	experimental	not counted	0	15	y	y	0	0	n	f
2019	5	BT19_1543	experimental	not counted	0	15	y	y	0	0	n	m
2019	1	BT19_1544	experimental	46	0	15	y	y	0	0	n	m
2019	5	BT19_1545	experimental	122	0	15	y	y	0	0	n	f
2019	1	BT19_1546	experimental	not counted	0	15	not applicable	not applicable	not applicable	not applicable	not applicable	f
2019	2 or 3	BT19_1547	abandoned	not counted	0	15	not applicable	not applicable	not applicable	not applicable	not applicable	m
2019	2 or 3	BT19_1548	abandoned	not counted	0	15	not applicable	not applicable	not applicable	not applicable	not applicable	m
2019	1	BT19_1552	experimental	606	0	15	y	y	0	0	n	f
2019	5	BT19_1553	experimental	430	0	15	y	y	0	1	n	m
2019	1	BT19_1554	experimental	not counted	0	15	y	y	9	0	y	f
2019	5	BT19_1555	experimental	not counted	0	15	y	y	8	0	y	m
2019	1	BT19_1557	experimental	225	0	15	y	y	7	0	y	m
2019	5	BT19_1558	experimental	176	0	15	y	y	0	0	n	f
2019	1	BT19_1559	experimental	55	0	15	y	y	0	0	n	m
2019	5	BT19_1560	experimental	214	0	15	y	y	0	0	n	f
2019	1	BT19_1561	experimental	345	0	15	y	y	0	0	n	m
2019	5	BT19_1562	experimental	432	0	15	y	y	0	0	n	m
2019	1	BT19_1564	experimental	617	0	15	y	y	0	0	n	m
2019	5	BT19_1565	experimental	117	0	15	y	y	0	0	n	f
2019	1	BT19_1566	experimental	not counted	0	15	n	y	not applicable	0	not applicable	f
2019	5	BT19_1567	experimental	not counted	0	15	n	y	not applicable	0	not applicable	f
2019	1	BT19_1572	experimental	147	0	15	y	y	11	0	y	m
2019	5	BT19_1573	experimental	164	0	15	y	y	11	0	y	m
2019	1	BT19_1575	experimental	not counted	0	15	y	y	0	0	n	m
2019	5	BT19_1576	experimental	not counted	0	15	y	y	0	0	n	f
2019	1	BT19_1577	experimental	not counted	0	15	y	y	0	0	n	f
2019	5	BT19_1578	experimental	not counted	0	15	y	y	0	0	n	m
2019	1	BT19_1580	experimental	not counted	0	15	y	y	8	0	y	m
2019	5	BT19_1581	experimental	not counted	0	15	y	y	0	0	n	f
2019	1	BT19_1582	experimental	not counted	0	15	y	y	10	0	y	m
2019	1	BT19_1583	experimental	not counted	0	15	y	y	0	0	n	f
2019	5	BT19_1584	broken egg	not counted	0	15	y	y	0	0	n	m
2019	1	BT19_1591	experimental	not counted	0	15	y	y	0	0	n	f
2019	5	BT19_1592	experimental	not counted	0	15	y	y	0	0	n	m
2019	1	BT19_1594	experimental	not counted	0	15	y	y	0	0	n	f
2019	5	BT19_1595	experimental	not counted	0	15	y	y	0	0	n	f
2019	1	BT19_1596	experimental	291	0	15	y	y	0	0	n	f
2019	5	BT19_1597	experimental	196	0	15	y	y	10	0	y	m
2019	1	BT19_1598	experimental	100	0	15	y	y	0	0	n	m
2019	5	BT19_1599	experimental	38	0	15	y	y	0	0	n	m
2019	1	BT19_1601	experimental	275	0	15	y	y	9	0	y	m
2019	5	BT19_1602	experimental	280	0	15	y	y	0	0	n	m
2019	1	BT19_1604	experimental	not counted	0	15	y	y	0	0	n	f
2019	5	BT19_1605	experimental	not counted	0	15	y	y	0	0	n	f
2019	1	BT19_1607	experimental	not counted	0	15	y	y	10	0	y	m
2019	1	BT19_1608	abandoned	not counted	0	15	y	y	8	0	y	m
2019	1	BT19_1609	experimental	not counted	0	15	y	y	9	0	y	f
2019	5	BT19_1610	experimental	not counted	0	15	y	y	0	0	n	m
2019	1	BT19_1616	experimental	not counted	0	15	y	y	0	0	n	f
2019	5	BT19_1617	experimental	not counted	0	15	y	y	0	0	n	m
2019	1	BT19_1620	experimental	not counted	0	15	y	y	0	0	n	f
2019	5	BT19_1621	experimental	not counted	0	15	y	y	0	0	n	f
2019	1	BT19_1629	experimental	264	0	15	y	y	0	0	n	m
2019	5	BT19_1630	experimental	60	0	15	y	y	5	0	y	f
2019	1	BT19_1633	experimental	not counted	0	15	y	y	11	0	y	m
2019	5	BT19_1634	experimental	not counted	0	15	y	y	0	0	n	f
2019	1	BT19_1639	experimental	not counted	0	15	y	y	13	0	y	f
2019	5	BT19_1640	experimental	not counted	0	15	y	y	0	0	n	m
2019	1	BT19_1646	experimental	not counted	0	15	y	y	9	0	y	m
2019	5	BT19_1647	experimental	not counted	0	15	y	y	0	0	n	f
2019	1	BT19_1658	experimental	not counted	0	15	y	y	0	0	n	f
2019	5	BT19_1659	experimental	not counted	0	15	y	y	0	0	n	f
2019	1	BT19_1660	experimental	not counted	0	15	y	y	0	0	n	f
2019	5	BT19_1661	experimental	not counted	1	14	y	y	0	0	n	not applicable
2019	1	BT19_1663	experimental	not counted	0	15	y	n	9	not applicable	not applicable	f
2019	5	BT19_1664	experimental	not counted	0	15	y	n	9	not applicable	not applicable	f
2019	1	BT19_1672	experimental	not counted	0	15	y	y	0	0	n	f
2019	5	BT19_1673	experimental	not counted	0	15	y	y	0	0	n	f
2019	1	BT19_1674	experimental	162	0	15	y	y	8	0	y	m
2019	5	BT19_1675	experimental	196	0	15	y	y	0	0	n	m
2019	1	BT19_1676	experimental	not counted	0	15	y	y	0	0	n	f
2019	5	BT19_1677	experimental	not counted	0	15	y	y	0	0	n	f
2019	1	BT19_1678	experimental	not counted	0	15	y	y	0	0	n	f
2019	5	BT19_1679	experimental	not counted	1	14	y	y	0	0	n	m
2019	1	BT19_1680	experimental	not counted	0	15	y	y	4	0	y	f
2019	5	BT19_1681	experimental	not counted	0	15	y	y	0	0	n	f
2019	1	BT19_1682	experimental	not counted	0	15	y	y	0	0	n	m
2019	5	BT19_1683	experimental	not counted	0	15	y	y	1	0	n	f
2019	1	BT19_1691	experimental	not counted	0	15	y	y	0	0	n	m
2019	5	BT19_1692	experimental	not counted	0	15	y	y	0	0	n	m
2019	1	BT19_1693	experimental	not counted	0	15	y	y	0	0	n	f
2019	5	BT19_1694	experimental	not counted	0	15	y	y	0	0	n	f
2019	1	BT19_1695	experimental	not counted	0	15	y	y	0	0	n	m
2019	5	BT19_1696	experimental	not counted	0	15	y	y	0	0	n	m
2019	1	BT19_1702	experimental	39	0	15	y	y	7	0	y	m
2019	5	BT19_1703	experimental	142	0	15	y	y	0	0	n	m
2019	1	BT19_1707	experimental	not counted	0	15	y	y	0	0	n	f
2019	5	BT19_1708	experimental	not counted	0	15	y	y	0	0	n	f
2019	1	BT19_1709	experimental	not counted	0	15	y	y	0	0	n	m
2019	5	BT19_1710	experimental	not counted	0	15	y	y	0	0	n	f
2019	1	BT19_1715	experimental	not counted	0	15	y	y	0	0	n	f
2019	5	BT19_1716	experimental	not counted	0	15	y	y	0	0	n	f
2019	1	BT19_1718	experimental	not counted	0	15	y	n	0	not applicable	n	f
2019	5	BT19_1719	experimental	not counted	0	15	y	n	0	not applicable	n	f
2019	1	BT19_1720	experimental	12	0	15	y	y	0	0	n	m
2019	5	BT19_1721	experimental	40	0	15	y	y	0	0	n	f
2019	1	BT19_1722	experimental	not counted	0	15	y	y	0	0	n	m
2019	5	BT19_1723	experimental	not counted	0	15	y	y	0	0	n	f
2019	1	BT19_1725	experimental	145	0	15	y	y	10	0	y	f
2019	5	BT19_1726	experimental	108	0	15	y	y	8	0	y	f
2019	1	BT19_1727	experimental	404	0	15	y	y	8	0	y	m
2019	5	BT19_1728	experimental	192	0	15	y	y	0	0	n	m
2019	1	BT19_1734	experimental	not counted	0	15	y	y	0	0	n	m
2019	5	BT19_1735	experimental	not counted	0	15	y	y	0	0	n	m
2019	1	BT19_1737	experimental	78	0	15	y	y	0	0	n	f
2019	5	BT19_1738	experimental	261	0	15	y	y	0	1	n	f
2019	1	BT19_1739	experimental	137	0	15	y	y	8	0	y	f
2019	5	BT19_1740	experimental	131	0	15	y	y	0	0	n	m
2019	1	BT19_1742	experimental	not counted	0	15	n	y	not applicable	0	not applicable	f
2019	5	BT19_1743	experimental	not counted	0	15	n	y	not applicable	0	not applicable	f
2019	1	BT19_1752	experimental	not counted	0	15	y	y	9	0	y	f
2019	5	BT19_1753	experimental	not counted	0	15	y	y	0	0	n	f
2019	1	BT19_1754	experimental	not counted	0	15	y	y	9	0	y	m
2019	5	BT19_1755	experimental	not counted	2	13	y	y	0	0	n	not applicable
2019	1	BT19_1756	experimental	not counted	0	15	y	y	10	0	y	m
2019	5	BT19_1757	experimental	not counted	0	15	y	y	0	0	n	f
2019	1	BT19_1762	experimental	not counted	0	15	y	y	0	0	n	f
2019	5	BT19_1763	experimental	not counted	0	15	y	y	0	0	n	f
2019	1	BT19_1768	experimental	not counted	6	9	y	y	1	2	not applicable	m
2019	5	BT19_1769	experimental	not counted	0	15	y	y	0	0	n	f
2019	1	BT19_1772	experimental	not counted	0	15	y	y	0	0	n	f
2019	1	BT19_1782	experimental	not counted	0	15	y	y	0	0	n	f
2019	5	BT19_1783	experimental	not counted	0	15	y	y	0	0	n	m
2019	1	BT19_1786	experimental	44	0	15	y	y	8	0	y	m
2019	5	BT19_1787	experimental	209	0	15	y	y	0	0	n	f
2019	1	BT19_1788	experimental	not counted	4	11	y	y	4	7	not applicable	not applicable
2019	5	BT19_1789	experimental	not counted	0	15	y	y	0	0	n	m
2019	1	BT19_1792	experimental	not counted	0	15	y	y	0	0	n	m
2019	5	BT19_1793	experimental	not counted	0	15	y	y	0	0	n	f
2019	1	BT19_1801	experimental	not counted	0	15	y	y	0	0	n	m
2019	5	BT19_1802	experimental	not counted	0	15	y	y	0	0	n	f
2019	1	BT19_1804	experimental	not counted	0	15	y	y	0	0	n	f
2019	5	BT19_1805	experimental	not counted	0	15	y	y	0	0	n	m
2019	1	BT19_1807	experimental	not counted	0	15	y	y	0	0	n	m
2019	5	BT19_1808	experimental	not counted	0	15	y	y	0	0	n	f
2019	1	BT19_1812	experimental	171	3	12	y	y	5	0	y	f
2019	5	BT19_1813	experimental	93	0	15	y	y	0	0	n	f
2019	1	BT19_1819	experimental	326	0	15	y	y	0	0	n	m
2019	5	BT19_1820	experimental	88	0	15	y	y	0	0	n	f
2019	1	BT19_1821	experimental	not counted	0	15	y	y	0	0	n	f
2019	5	BT19_1822	experimental	not counted	1	14	y	y	0	0	n	m
2019	1	BT19_1831	experimental	497	0	15	y	y	0	0	n	f
2019	5	BT19_1832	experimental	237	0	15	y	y	0	0	n	m
2019	1	BT19_1836	experimental	110	0	15	y	y	12	0	y	f
2019	2	BT19_1837	experimental	122	0	15	y	y	10	0	y	f
2019	3	BT19_1838	experimental	51	0	15	y	y	11	0	y	m
2019	4	BT19_1839	experimental	24	0	15	y	y	11	0	y	m
2019	5	BT19_1840	experimental	8	0	15	y	y	10	0	y	f
2019	1	BT19_1842	experimental	not counted	0	15	y	y	0	0	n	m
2019	1	BT19_1843	experimental	81	0	15	y	y	0	0	n	f
2019	5	BT19_1844	experimental	172	0	15	y	y	0	0	n	f
2019	1	BT19_1847	experimental	40	0	15	y	y	11	0	y	f
2019	2	BT19_1848	experimental	128	1	14	y	y	11	0	y	not applicable
2019	3	BT19_1849	experimental	141	0	15	y	y	10	0	y	m
2019	4	BT19_1850	experimental	119	0	15	y	y	12	0	y	m
2019	5	BT19_1851	experimental	25	0	15	y	y	11	0	y	m
2019	6	BT19_1852	experimental	44	0	15	y	y	10	0	y	m
2019	7	BT19_1853	experimental	29	0	15	y	y	10	0	y	m
2019	8	BT19_1854	experimental	12	0	15	y	y	11	0	y	m
2019	1	BT19_1856	experimental	not counted	0	15	y	y	0	0	n	f
2019	5	BT19_1857	experimental	not counted	0	15	y	y	0	0	n	m
2019	1	BT19_1549	experimental	103	0	15	y	y	8	0	y	f
2019	5	BT19_1550	experimental	309	0	15	y	y	0	0	n	m
2019	1	BT19_1744	experimental	not counted	0	15	y	y	10	0	y	f
2019	5	BT19_1745	experimental	not counted	0	15	y	y	12	0	y	f
2019	1	BT19_1172	experimental	not counted	0	15	y	y	0	0	n	f
2019	5	BT19_1173	experimental	not counted	0	15	y	y	0	0	n	m
